# Supplementary material for: Recurrent Signature Patterns in HIV-1 B Clade Envelope Glycoproteins Associated with either Early or Chronic Infections
Source: PLoS Pathog. 2011 Sep 29;7(9):e1002209. doi: 10.1371/journal.ppat.1002209 (PMC3182927; doi:10.1371/journal.ppat.1002209)
Supplement: Table S1 — Background information regarding subjects. This table summarizes basic information regarding the sample and subject, including the subject ID, the cohort that was source of the sample, the risk factor for infection and sex of the subject, Fiebig stage of infection, viral load, CD4 counts, year of sampling, country of sampling, state if known, and whether or not the diversity in the sample was indicative of a single virus established infection (homogeneous) or if multiple viruses established infection (heterogeneous). The number of sequences per sample is indicated in the N_seqs column. Sex of the subject is M for male, F for female, and risk factors are: sexual, heterosexual (SH), sexual male sex with male (SM), sexual bisexual (SB), IV drug use (ID), not reported (NR). US stands for The United States of America, TT for The Republic of Trinidad and Tobago. If samples from later Fiebig stages showed exclusively highly clustered diversity, it was considered to be likely immune escape-driven diversity. These samples were obtained retrospectively from several cohorts and collections, hence not all samples have equivalent information available. The GenBank accession numbers of each sequence can be found in the complete sequence alignment files. (XLS) [file ppat.1002209.s008.xls]

## Sheet: SuppS1.xls.txt
Subject	Cohort	Risk_factor	Sex	Fiebig_stage	Viral_Load	CD4_count	Year	Country	US state	transmission	N_seqs
INME1367	UAB	SM	M	2	2217670	739	1990	US	AL	single	46
FASH1057	UAB	SH	F	2	21783636		1991	US	AL	single	31
HOBR0961	UAB	SM	M	2	599238	794	1991	US	AL	single	42
4013226	ADARC	SM	M	2	26700000	175	2002	US	NY	single	33
4013240	ADARC	SM	M	2	2240000	297	2003	US	NY	mult	66
4013291	ADARC	SM	M	2	1490000	179	2003	US	NY	single	25
4013296	ADARC	SM	M	2	8050000	395	2003	US	NY	single	25
4013321	ADARC	SM	M	2	6250000	407	2003	US	NY	single	49
4013383	ADARC	SM	M	2	584000	531	2005	US	NY	mult	71
701010043	CHAVI001	NR	F	2	5532		2006	US	NC	single	24
4013419	ADARC	SM	M	2	21200000	226	2006	US	NY	mult	78
701010068	CHAVI001	SM	M	2	3714386	109	2006	US	NC	mult	17
4013440	ADARC	SM	M	2	>100,000	205	2006	US	NY	single	30
700010106	CHAVI001	SM	M	2	84545454	277	2006	US	NC	single	19
701010055	CHAVI001	SM	M	2	31513812	432	2006	US	NC	single	28
701010027	CHAVI001	SM	M	3	194744	542	2006	US	NC	mult	28
4013171	ADARC	SM	M	4	3700000	213	2002	US	NY	mult	86
4013211	ADARC	SM	M	4	19900000	846	2002	US	NY	mult	30
4013242	ADARC	SM	M	4	5790000	251	2003	US	NY	single	37
4013327	ADARC	SM	M	4	8720000	248	2004	US	NY	single	24
4013396	ADARC	SM	M	4	1600000	581	2005	US	NY	single	39
4013446	ADARC	SM	M	4	>100,000	438	2006	US	NY	single	23
700010246	CHAVI001	SM	M	4	4395721	1012	2007	US	NC	single	46
Z75	UNC	SM	M	5	170826	241	2005	US	NC	single	22
Z78	UNC	SM	M	5	750001		2005	US	NC	single	16
Z95	UNC	SH	M	5	59603	808	2006	US	NC	mult	19
Z91	UNC	SM	M	5	37706	541	2006	US	NC	single	17
Z92	UNC	SM	M	5	7633876		2006	US	NC	single	17
700010224	CHAVI001		M	5	300000		2007	US	NC	mult	48
701010092	CHAVI001		M	5	207143		2007	US	NC	mult	36
701010108	CHAVI001	SM	M	5	14711	592	2007	US	NC	single	37
Z74	UNC		F	6	38608	661	2005	US	NC	mult	18
Z71	UNC	SH	F	6	21708	640	2005	US	NC	single	14
Z62	UNC	SM	M	6	36764	309	2005	US	NC	single	22
Z86	UNC	SM	M	6	35303	477	2006	US	NC	mult	20
Z94	UNC	SM	M	6			2006	US	NC	mult	14
Z85	UNC	SM	M	6	189036	422	2006	US	NC	single	17
Z93	UNC	SM	M	6	3280000	548	2006	US	NC	single	19
SC13	TT	SH	M	2 or 3	386059		1993	TT		single	23
SC24	TT	SH	M	2 or 3	523183		1994	TT		single	24
SC50	TT	SH	M	2 or 3	259747		1995	TT		mult	35
MCBR4209	UAB	ID	M	chronic	7899		2007	US	AL		25
UW1262	UW	ID	M	chronic	8640		2004	US	WA		37
UW1330	UW	ID	M	chronic	65700		2004	US	WA		30
UW1599	UW	ID		chronic	112000		2005	US	WA		25
UW1711	UW	ID	M	chronic	49000		2006	US	WA		22
UW1794	UW	ID	M	chronic	1090		2006	US	WA		22
SC46	TT	SH	F	chronic	4198		2000	TT			22
TT106	TT	SH	F	chronic	6445		2001	TT			24
BEKA5842	UAB	SH	M	chronic	909		2007	US	AL		16
JACH1853	UAB	SH	M	chronic	552300		2004	US	AL		25
JOSA5789	UAB	SH	M	chronic	74260		2007	US	AL		28
SADO6038	UAB	SH	M	chronic	17007		2007	US	AL		30
SPFE4120	UAB	SH	M	chronic	248		2007	US	AL		25
WARO5662	UAB	SH	F	chronic	16758		2007	US	AL		34
UW1631	UW	SH	M	chronic	17300		2005	US	WA		20
UW1791	UW	SH	M	chronic	24800		2006	US	WA		34
AVDA2874	UAB	SM	M	chronic	933		2007	US	AL		20
BRJO4843	UAB	SM	M	chronic	20872		2007	US	AL		29
COCE6096	UAB	SM	M	chronic	2159		2007	US	AL		23
DIGA3757	UAB	SM	M	chronic	1998		2004	US	AL		26
EABE4469	UAB	SM	M	chronic	126280		2002	US	AL		32
GETO5098	UAB	SM	M	chronic	3442		2006	US	AL		27
HALA6323	UAB	SM	M	chronic	147700		2007	US	AL		32
MCST4474	UAB	SM	M	chronic	29500		2007	US	AL		25
MEJA5586	UAB	SM	M	chronic	5648		2007	US	AL		25
RHGA1581	UAB	SM	M	chronic	25901		2003	US	AL		31
RHMI4089	UAB	SM	M	chronic	3943		2005	US	AL		31
ROCH4447	UAB	SM	M	chronic	12768		2007	US	AL		36
ROST4216	UAB	SM	M	chronic	23409		2005	US	AL		33
STCO5453	UAB	SM	M	chronic	67964		2005	US	AL		27
UW1218	UW	SM	M	chronic	10800		2004	US	WA		30
UW1249	UW	SM	M	chronic	13600		2004	US	WA		37
UW1352	UW	SM	M	chronic	112000		2004	US	WA		56
UW1423	UW	SM	M	chronic	56900		2005	US	WA		20
UW1444	UW	SM	M	chronic	86300		2005	US	WA		24
UW1446	UW	SM	M	chronic	57200		2005	US	WA		31
UW1451	UW	SM	M	chronic	532000		2005	US	WA		43
UW1470	UW	SM	M	chronic	492200		2005	US	WA		27
UW1508	UW	SM	M	chronic	15200		2005	US	WA		28
UW1586	UW	SM	M	chronic	17200		2005	US	WA		25
UW1588	UW	SM	M	chronic	99600		2005	US	WA		30
UW1624	UW	SM	M	chronic	522000		2005	US	WA		31
UW1632	UW	SM	M	chronic	97800		2005	US	WA		32
BORI0637	UAB	SM	M	2	2398597		1990	US		mult	27
WEAU0575	UAB	SM	M	2	216415	358	1990	US	AL	single	43
SUMA0874	UAB	SM	M	2	939260	760	1991	US	AL	single	35
SC11	TT	SH	F	2	1917073		1993	TT		single	19
SC05	TT	SH	M	2	9980952		1993	TT		single	29
SC22	TT	SH	F	2	14304820		1994	TT		single	38
SC33	TT	SH	M	2	3277559		1994	TT		mult	26
SC45	TT	SH	M	2	6318529		1995	TT		single	29
TT31P	TT	SH	F	2	21826347		1998	TT		single	67
TT29P	TT	SH	M	2	14756436		1998	TT		single	20
Z05	UNC	SH	M	2	3950942		1998	US		single	15
TT35P	TT	SH	M	2	1849301		1999	TT		single	42
WITO4160	UAB	SH	M	2	325064	253	2000	US	AL	single	16
TRJO4551	UAB	SM	M	2	8121951		2001	US	AL	single	16
Z31	UNC	SM	M	2	6507075		2001	US		single	17
Z33	UNC	SM	M	2	158603		2002	US		single	21
Z20	UNC	SM	M	3	13466851		2000	US		single	26
Z34	UNC	SB	M	3	2501242		2002	US		single	18
700010058	CHAVI001	SH	M	3	394649	377	2006	US	NC	single	47
SC31	TT	SH	F	4	4449612		1994	TT		single	36
SC20	TT	SH	M	4	2789313		1994	TT		single	40
SC42	TT	SH	M	4	1380000		1995	TT		mult	25
TT27P	TT	SH	M	4	1489202		1998	TT		mult	38
Z32	UNC	SM	M	4	5788591		2002	US		single	10
Z35	UNC	SM	M	4	2251415		2003	US		mult	21
Z64	UNC	SH	M	4	11503872	6	2005	US	NC	mult	20
SC51	TT	SH	M	5	4229703		1996	TT		single	32
TT28P	TT	SH	M	5	7468346		1998	TT		single	28
TT34P	TT	SH	M	5	3050125		1998	TT		single	29
Z02	UNC	SH	M	5	296111		1998	US		single	21
Z03	UNC	SM	M	5	726859	232	1998	US		mult	20
Z13	UNC	SH	M	5	53941		1999	US		single	30
Z16	UNC	SM	M	5	2375617	129	1999	US		mult	19
RHPA4259	UAB	SH	F	5	1458354	247	2000	US	AL	single	31
Z18	UNC	SM	M	5	2845823	471	2000	US		mult	34
THRO4156	UAB	SM	M	5	5413140	289	2000	US	AL	single	27
Z30	UNC	SH	F	5	1408114	703	2001	US		mult	29
Z29	UNC	SB	M	5	507401	350	2001	US		mult	16
REJO4541	UAB	SH	M	5	722349	848	2001	US	AL	single	21
Z27	UNC	SH	M	5	178125		2001	US		single	25
Z23	UNC	SM	M	5	210521		2001	US		single	15
MEMI4948	UAB	SM	M	5	22686	505	2003	US	AL	single	32
CAAN5342	UAB	SM	M	5	608560	278	2004	US	AL	mult	40
700010019	CHAVI001	SH	F	5	741499		2006	US	NC	mult	33
701010016	CHAVI001	SH	M	5			2006	US	NC	mult	20
700010040	CHAVI001	SM	M	5	298026	929	2006	US	NC	single	30
700010077	CHAVI001	SM	M	5	144145	806	2006	US	NC	single	53
700010238	CHAVI001	SM	M	5	596908	587	2007	US	NC	mult	40
Z10	UNC	SM	M	6	327101	494	1999	US		mult	17
Z36	UNC		M	6	1480293		2003	US		single	17
TT31P	TT	SH	F	chronic	19909	525	2000	TT			14
CRPE4571	UAB		F	chronic	21917	67	2001	US	AL		16
MCRO3633	UAB		F	chronic	13175	305	2006	US	AL		21
OLLA4645	UAB		F	chronic	382000	150	2002	US			26
SMRE4166	UAB		F	chronic	135858	209	2001	US	AL		24
UNC4484	UNC	SH	F	chronic	7580	244	2004	US			19
UNC4911	UNC	SH	F	chronic	13500	438	2004	US			19
UNC5057	UNC	SH	F	chronic	141000	277	2005	US			14
UNC5283	UNC	SH	F	chronic	43100	455	2004	US			23
UNC5479	UNC	SH	F	chronic	15400	382	2005	US			21
UNC5548	UNC	SH	F	chronic	1560	337	2004	US			21
UNC5791	UNC	SH	F	chronic	65566	262	2005	US			9
UNC7092	UNC	SH	F	chronic	64700	333	2004	US			11
UNC5734	UNC		F	chronic	12800	317	2004	US			12
SC05	TT	SH	M	chronic	19514		1998	TT			11
SC13	TT	SH	M	chronic	12054		1996	TT			19
SC24	TT	SH	M	chronic	178753		1998	TT			24
SC51	TT	SH	M	chronic	451945		1997	TT			19
UNC5417	UNC	SH	M	chronic	48000	340	2004	US			11
SAMI4303	UAB	SM	M	chronic	116000	1012	2004	US	AL		38
UNC2009	UNC	SM	M	chronic	56000	343	2004	US			11
UNC3405	UNC	SM	M	chronic	29100	495	2004	US			16
UNC4295	UNC	SM	M	chronic	74800	495	2004	US			22
UNC5539	UNC	SM	M	chronic	46600	355	2004	US			15
UNC5769	UNC	SM	M	chronic	52962	489	2005	US			16
UNC5799	UNC	SM	M	chronic	81400	211	2004	US			21
UNC6064	UNC	SM	M	chronic	10400	468	2004	US			15
FERI5029	UAB		M	chronic	15804	352	2003	US	AL		14
FOJO4081	UAB		M	chronic	73677	408	2002	US			29
HEMA4284	UAB		M	chronic	49755	372	2002	US			46
JOTO5278	UAB		M	chronic	404180	75	2004	US			20
LAHA4867	UAB		M	chronic			2002	US			21
SHKE4761	UAB		M	chronic	544000	209	2002	US	AL		24
TALA4022	UAB		M	chronic	228200	8	2003	US			36
WICU4248	UAB		M	chronic	8424	564	2005	US			37
YOMI4024	UAB		M	chronic	14178	483	2006	US	AL		22
SC02	TT			chronic	76615		1996	TT			33
SC03	TT			chronic	528140	121	2000	TT			23
SC25	TT			chronic	218551		1997	TT			17
TT103	TT			chronic	13407	241	2001	TT			19
TT112P	TT			chronic			2001	TT			14
TT113P	TT			chronic	17833	548	2001	TT			23
TT114P	TT			chronic		166	2001	TT			23
62995	SPD	SH		1	75000		1997	US		single	26
9010	SPD	SH	F	2	146954		1997	US	SC	single	19
9020	SPD	SH	F	2	69238		1998	US	CA	single	25
9028	SPD	SH	F	2	500000		1998	US		single	23
1054	SPD	SH	M	2	320000		1997	US	SC	single	37
1056	SPD	SH	M	2	140000		1998	US	SC	single	47
6240	SPD	SH	M	2	120000		1998	US	MS	single	18
6244	SPD	SH	M	2	274000		1998	US	TX	single	12
6247	SPD	SH	M	2	124000		1997	US	FL	single	32
9014	SPD	SH	M	2	25680		1997	US	SC	single	13
9015	SPD	SH	M	2	500000		1997	US	SC	single	36
9017	SPD	SH	M	2	32390		1997	US	SC	single	26
9021	SPD	SH	M	2	143379		1998	US	CA	single	34
9023	SPD	SH	M	2	500000		1998	US		single	18
9025	SPD	SH	M	2			1998	US		single	19
9029	SPD	SH	M	2	500000		1998	US		single	21
9030	SPD	SH	M	2			1998	US		single	18
62357	SPD	SH	M	2	302000		1996	US	TX	single	14
12008	SPD	SH		2			1999	US	MO	mult	30
62615	SPD	SH		2	2000000		1996	US		mult	28
63068	SPD	SH		2	100000		1997	US		mult	20
PRB957	SPD	SH		2			1999	US		mult	33
9024	SPD	SH		2			1997	US		single	23
9075	SPD	SH		2	360000		1996	US		single	22
9077	SPD	SH		2	158300		1999	US	NC	single	23
9079	SPD	SH		2	148320		1999	US	CA	single	26
12007	SPD	SH		2	75815		1999	US		single	25
61792	SPD	SH		2	3700000		1996	US		single	18
62130	SPD	SH		2	600000		1996	US	OH	single	11
63054	SPD	SH		2	1153260		1997	US		single	20
63358	SPD	SH		2	260000		1997	US		single	27
63396	SPD	SH		2	420000		1997	US		single	21
PRB926	SPD	SH		2	756060		1994	US		single	14
PRB956	SPD	SH		2	600000		1997	US		single	27
PRB959	SPD	SH		2			1999	US		single	32
1051	SPD	SH	F	3	280000		1997	US	SC	mult	51
1001	SPD	SH	F	3	210000		1997	US		single	62
9026	SPD	SH	M	3	211703		1998	US		mult	15
1006	SPD	SH	M	3	1600000		1997	US		single	42
1012	SPD	SH	M	3	410000		1997	US		single	42
1018	SPD	SH	M	3	270000		1997	US	SC	single	50
1053	SPD	SH	M	3	1400000		1997	US		single	57
1059	SPD	SH	M	3	2800000		1998	US		single	39
6248	SPD	SH	M	3	87700000		1997	US		single	20
9022	SPD	SH	M	3	500000		1997	US		single	22
9032	SPD	SH	M	3	40815		1998	US	AL	single	39
9033	SPD	SH	M	3	454553		1998	US		single	20
9076	SPD	SH		3	410000		1997	US	CA	mult	32
PRB931	SPD	SH		3	2000000		1995	US	WI	single	19
PRB958	SPD	SH		3	678900		2000	US		single	24
1058	SPD	SH	M	4	550000		1998	US		single	46
9031	SPD	SH	M	4	237938		1998	US		single	20
9019	SPD	SH	F	5	571700		1997	US		single	17
63215	SPD	SH		5	550000		1997	US		single	18
